# Supplementary material for: Elemental and Speciation Analyses of Different Brands of Yerba Mate (Ilex paraguariensis)
Source: Foods. 2021 Nov 26;10(12):2925. doi: 10.3390/foods10122925 (PMC8700693; doi:10.3390/foods10122925)
Supplement: Supplementary file 1 [file foods-10-02925-s001.zip]

Archive with 1 entries (1 files):
- foods-1460075-supplementary.pdf
